# Supplementary material for: Artificial Intelligence-Enhanced Precision Medicine Reveals Prognostic Impact of TGF-Beta Pathway Alterations in FOLFOX-Treated Early-Onset Colorectal Cancer Among Disproportionately Affected Populations
Source: Int J Mol Sci. 2025 Sep 17;26(18):9067. doi: 10.3390/ijms26189067 (PMC12469963; doi:10.3390/ijms26189067)
Supplement: Supplementary file 1 [file ijms-26-09067-s001.zip]

Archive with 1 entries (1 files):
- ijms-3839315-supplementary.pdf
